# Supplementary material for: Insight into the Structure–Odor Relationship of Molecules: A Computational Study Based on Deep Learning
Source: Foods. 2022 Jul 9;11(14):2033. doi: 10.3390/foods11142033 (PMC9320518; doi:10.3390/foods11142033)
Supplement: Supplementary file 1 [file foods-11-02033-s001.zip]

Archive with 1 entries (1 files):
- foods-1682777-supplementary.pdf
